# Supplementary material for: Exploring Stress and Coping in Caregivers of Children with Pulmonary Vein Stenosis: A Mixed-Method Study
Source: Children (Basel). 2024 Aug 17;11(8):1008. doi: 10.3390/children11081008 (PMC11352767; doi:10.3390/children11081008)
Supplement: Supplementary file 1 [file children-11-01008-s001.zip]

Archive with 1 entries (1 files):
- children-3129152-supplementary.pdf
